# Supplementary material for: Supervised Clustering of Adipokines and Hormonal Receptors Predict Prognosis in a Population of Obese Women with Type 1 Endometrial Cancer
Source: Int J Mol Sci. 2017 May 13;18(5):1055. doi: 10.3390/ijms18051055 (PMC5454967; doi:10.3390/ijms18051055)
Supplement: Supplementary file 1 [file ijms-18-01055-s001.zip]

Archive with 5 entries (4 files):
- ijms-189101-suppl-for publication/
- ijms-189101-suppl-for publication/Figure S1.tiff
- ijms-189101-suppl-for publication/Figure S2.tiff
- ijms-189101-suppl-for publication/Figure S3.tiff
- ijms-189101-suppl-for publication/Figure S4.tiff
